# Supplementary material for: Multisystem inflammatory syndrome drug treatment in countries with different income profiles: a scoping review
Source: Front Pharmacol. 2023 Aug 23;14:1228986. doi: 10.3389/fphar.2023.1228986 (PMC10481533; doi:10.3389/fphar.2023.1228986)
Supplement: Supplementary file 1 [file Table1.XLSX]

## Sheet: Por estudo
		included studies	Número de pacientes incluidos	COR	número de pacientes que receberam IGIV	número de pacientes que anticorpos monoclonais	Número de pacientes que receberam anticoaguntes	Número de pacientes que receberam antiagregante	pacientes que receberam IVIG e corticoídes
Africa do Sul	South Africa	3	25	25	25	23	1	1	25
Alemanha	Germany	1	11	11	11	11	11	11	11
Arábia Saudita	Saudi Arabia	4	14	14	14	7	0	6	14
Argentina	Argentina	1	2	2	2	0	2	2	2
Australia	Australia	1	3	3	3	3	3	3	3
Áustria	Austria	2	11	8	11	8	8	8	8
Bósnia e Herzegovina	Bosnia and Herzegovina	1	13	13	13	0	13	13	13
Brasil	Brazil	5	200	200	199	0	142	142	199
Chile	Chile	4	81	81	80	54	55	55	80
Colômbia	Colombia	1	78	78	78	78	78	78	78
Coreia do sul	South Korea	2	10	9	10	9	0	1	9
Dinamarca	Denmark	1	1	1	1	0	0	1	1
Egito	Egypt	2	8	8	8	6	8	6	8
Emirados Árabes Unidos	United Arab Emirates	2	71	71	71	1	70	71	71
Espanha	Spain	4	106	106	106	75	14	14	106
Estados Unidos da America	USA	33	8034	7979	7992	1631	1075	716	7978
França	France	3	138	122	138	127	0	16	122
India	India	32	11131	11046	11130	113	308	10844	11045
Irã	Ira	4	97	97	97	2	47	47	97
Israel	Israel	2	11	11	11	1	0	0	11
Itália	Italy	10	108	108	106	33	38	34	106
Jamaica	Jamaica	1	41	41	41	0	0	41	41
Japão	Japan	3	3	1	2	1	0	1	0
Jordânia	Jordan	1	70	70	70	0	70	70	70
Líbano	Lebanon	2	5	5	5	0	1	5	5
Malaysia	Malaysia	1	1	1	1	0	0	0	0
Paraguai	Paraguay	1	1	1	1	1	0	0	1 (100.0)
Polônia	Poland	2	168	167	168	0	0	0	167
Portugal	Portugal	1	1	1	1	0	1	0	1 (100.0)
Qatar	Qatar	2	14	14	14	14	7	14	14
Reino Unido	UK	17	1182	1180	1181	530	282	302	1179
República Tcheca	Czech republic	1	1	1	1	0	0	0	1 (100.0)
Romenia	Romania	1	30	30	30	0	0	30	30
Sérvia	Serbia	2	75	75	75	75	24	24	75
Suecia	Sweden	1	2	2	2	2	2	2	2
Suiça	Switzerland	1	1	1	1	1	0	0	1 (100.0)
Tunísia	Tunisia	1	8	8	8	0	8	0	1 (100.0)
Túrquia	Turkey	16	777	776	772	642	701	545	771
Ucrânia	Ukraine	1	1	1	1	0	1	1	1
Venezuela	Venezuela	1	10	10	10	0	10	1	1
